# Supplementary material for: Financial crisis, labor market frictions, and economic volatility
Source: PLoS One. 2023 Sep 28;18(9):e0291106. doi: 10.1371/journal.pone.0291106 (PMC10538789; doi:10.1371/journal.pone.0291106)
Supplement: S2 File — (DO) [file pone.0291106.s003.do]

use data.dta

set more off
est clear

cd "C:\Users"

encode country,gen(countryname)
xtset countryname year


foreach x in lnrealgdp regulation gcr crisis_regulation crisis_gcr non_va_gdp trade_va_gdp f_gdp gh_gdp i_gdp jp_gdp {
forv h = 0/4 {
gen `x'`h' = f`h'.`x'-l.`x'	// Use for cumulative IRF


}
}


************Fig 1*************
eststo clear
cap drop Years b uu dd  Zero 

gen Years = _n-1 if _n<=5
gen Zero =  0    if _n<=5
gen b=0

gen dd=0
gen uu=0
		
qui forv h = 0/4 {
xtreg lnrealgdp`h' l(1/1).dlnrealgdp l(0/1).crisis l(0/1).regulation  l(0/1).crisis_regulation, fe cluster(country)

replace b = _b[crisis]                 if _n == `h'+1
replace uu = _b[crisis] + 1.645* _se[crisis]  if _n == `h'+1
replace dd = _b[crisis] - 1.645* _se[crisis]  if _n == `h'+1

eststo
}

nois esttab , se ar2 nocons keep(crisis)
twoway ///
		(rarea uu dd  Years,  ///
		fcolor(gs13) lcolor(gs13) lw(none) lpattern(solid) ) ///
		(line b Years, lcolor(black) ///
		lpattern(solid) lwidth(thick)) /// 
		(line Zero Years, lcolor(black)), legend(off) ///
		title("", color(black) size(4)) ///
		ytitle("Coefficient", size(4)) xtitle("Years after the crisis", size(4)) ///
		graphregion(color(white)) plotregion(color(white))
		
		gr rename fig_1 , replace
		
************Fig 2*************
eststo clear
cap drop Years b uu dd  Zero 

gen Years = _n-1 if _n<=5
gen Zero =  0    if _n<=5
gen b=0
gen dd=0
gen uu=0
		
qui forv h = 0/4 {
xtreg lnrealgdp`h' l(1/1).dlnrealgdp l(0/1).crisis l(0/1).regulation  l(0/1).crisis_regulation , fe cluster(country)

replace b = _b[crisis_regulation]                 if _n == `h'+1
replace uu = _b[crisis_regulation] + 1.645* _se[crisis_regulation]  if _n == `h'+1
replace dd = _b[crisis_regulation] - 1.645* _se[crisis_regulation]  if _n == `h'+1

eststo
}

nois esttab , se ar2 nocons keep(crisis_regulation)
twoway ///
		(rarea uu dd  Years,  ///
		fcolor(gs13) lcolor(gs13) lw(none) lpattern(solid) ) ///
		(line b Years, lcolor(black) ///
		lpattern(solid) lwidth(thick)) /// 
		(line Zero Years, lcolor(black)), legend(off) ///
		title("", color(black) size(4)) ///
		ytitle("Coefficient", size(4)) xtitle("Years after the crisis", size(4)) ///
		graphregion(color(white)) plotregion(color(white))
		
		gr rename fig_2 , replace

***********Fig 3-Panel a***************
eststo clear
cap drop Years b uu dd  Zero 

gen Years = _n-1 if _n<=5
gen Zero =  0    if _n<=5
gen b=0
gen dd=0
gen uu=0
		
qui forv h = 0/4 {
xtreg lnrealgdp`h' l(1/1).dlnrealgdp l(0/1).crisis l(0/1).regulation  l(0/1).crisis_regulation  if countrytype==1 , fe cluster(country)

replace b = _b[crisis_regulation]                 if _n == `h'+1
replace uu = _b[crisis_regulation] + 1.645* _se[crisis_regulation]  if _n == `h'+1
replace dd = _b[crisis_regulation] - 1.645* _se[crisis_regulation]  if _n == `h'+1

eststo
}

nois esttab , se ar2 nocons keep(crisis)
twoway ///
		(rarea uu dd  Years,  ///
		fcolor(gs13) lcolor(gs13) lw(none) lpattern(solid) ) ///
		(line b Years, lcolor(black) ///
		lpattern(solid) lwidth(thick)) /// 
		(line Zero Years, lcolor(black)), legend(off) ///
		title("Developed countries", color(black) size(4)) ///
		ytitle("Coefficient", size(4)) xtitle("Years after the crisis", size(4)) ///
		graphregion(color(white)) plotregion(color(white))		
		
		gr rename fig_3a , replace
		
**************Fig 3-Panel b****************
eststo clear
cap drop Years b uu dd  Zero 

gen Years = _n-1 if _n<=5
gen Zero =  0    if _n<=5
gen b=0
gen dd=0
gen uu=0
		
qui forv h = 0/4 {
xtreg lnrealgdp`h' l(1/1).dlnrealgdp l(0/1).crisis l(0/1).regulation  l(0/1).crisis_regulation  if countrytype==. , fe cluster(country)

replace b = _b[crisis_regulation]                 if _n == `h'+1
replace uu = _b[crisis_regulation] + 1.645* _se[crisis_regulation]  if _n == `h'+1
replace dd = _b[crisis_regulation] - 1.645* _se[crisis_regulation]  if _n == `h'+1

eststo
}

nois esttab , se ar2 nocons keep(crisis_regulation)
twoway ///
		(rarea uu dd  Years,  ///
		fcolor(gs13) lcolor(gs13) lw(none) lpattern(solid) ) ///
		(line b Years, lcolor(black) ///
		lpattern(solid) lwidth(thick)) /// 
		(line Zero Years, lcolor(black)), legend(off) ///
		title("Developing countries", color(black) size(4)) ///
		ytitle("Coefficient", size(4)) xtitle("Years after the crisis", size(4)) ///
		graphregion(color(white)) plotregion(color(white))	
		
		gr rename fig_3b , replace
		
		graph combine fig_3a fig_3b,xsize(8)
		
**************Fig 4-Panel a**************
eststo clear
cap drop b uu dd Years Zero

gen Years = _n-1 if _n<=5
gen Zero =  0    if _n<=5
gen b=0
gen uu=0
gen dd=0
		
qui forv h = 0/4 {
xtreg lnrealgdp`h' l(1/1).dlnrealgdp l(0/1).crisis l(0/1).regulation l(0/1).crisis_regulation  if countrytype==. & year!=2008 & year!=2009 , fe cluster(country)
replace b = _b[crisis_regulation]                     if _n == `h'+1
replace uu = _b[crisis_regulation] + 1.645* _se[crisis_regulation]  if _n == `h'+1
replace dd = _b[crisis_regulation] - 1.645* _se[crisis_regulation]  if _n == `h'+1

eststo
}

nois esttab , se ar2 nocons keep(crisis_regulation)
twoway ///
		(rarea uu dd  Years,  ///
		fcolor(gs13) lcolor(gs13) lw(none) lpattern(solid) ) ///
		(line b Years, lcolor(black) ///
		lpattern(solid) lwidth(thick)) /// 
		(line Zero Years, lcolor(black)), legend(off) ///
		title("a", color(black) size(4)) ///
		ytitle("Coefficient", size(4)) xtitle("Years after the crisis", size(4)) ///
		graphregion(color(white)) plotregion(color(white))
		
		gr rename fig_4a , replace
		
**************Fig 4-Panel b***************
eststo clear
cap drop b uu dd Years Zero

gen Years = _n-1 if _n<=5
gen Zero =  0    if _n<=5
gen b=0
gen uu=0
gen dd=0
		
qui forv h = 0/4 {
xtreg lnrealgdp`h' l(1/1).dlnrealgdp l(0/1).crisis l(0/1).regulation l(0/1).crisis_regulation gov_con_gdp if countrytype==. , fe cluster(country)
replace b = _b[crisis_regulation]                     if _n == `h'+1
replace uu = _b[crisis_regulation] + 1.645* _se[crisis_regulation]  if _n == `h'+1
replace dd = _b[crisis_regulation] - 1.645* _se[crisis_regulation]  if _n == `h'+1

eststo
}

nois esttab , se ar2 nocons keep(crisis_regulation)
twoway ///
		(rarea uu dd  Years,  ///
		fcolor(gs13) lcolor(gs13) lw(none) lpattern(solid) ) ///
		(line b Years, lcolor(black) ///
		lpattern(solid) lwidth(thick)) /// 
		(line Zero Years, lcolor(black)), legend(off) ///
		title("b", color(black) size(4)) ///
		ytitle("", size(4)) xtitle("Years after the crisis", size(4)) ///
		graphregion(color(white)) plotregion(color(white))
		
		gr rename fig_4b , replace
		
		graph combine fig_4a fig_4b,xsize(8)
		
***************Fig 4-Panel c***************
eststo clear
cap drop b uu dd Years Zero

gen Years = _n-1 if _n<=5
gen Zero =  0    if _n<=5
gen b=0
gen uu=0
gen dd=0
		
qui forv h = 0/4 {
xtreg lnrealgdp`h' l(1/1).dlnrealgdp l(0/1).crisis l(0/1).regulation l(0/1).crisis_regulation gov_con_gdp mys  if countrytype==. , fe cluster(country)
replace b = _b[crisis_regulation]                     if _n == `h'+1
replace uu = _b[crisis_regulation] + 1.645*_se[crisis_regulation]  if _n == `h'+1
replace dd = _b[crisis_regulation] - 1.645* _se[crisis_regulation]  if _n == `h'+1

eststo
}

nois esttab , se ar2 nocons keep(crisis_regulation)
twoway ///
		(rarea uu dd  Years,  ///
		fcolor(gs13) lcolor(gs13) lw(none) lpattern(solid) ) ///
		(line b Years, lcolor(black) ///
		lpattern(solid) lwidth(thick)) /// 
		(line Zero Years, lcolor(black)), legend(off) ///
		title("c", color(black) size(4)) ///
		ytitle("Coefficient", size(4)) xtitle("Years after the crisis", size(4)) ///
		graphregion(color(white)) plotregion(color(white))
		
		gr rename fig_4c , replace


***************Fid 4-Panel d**************
eststo clear
cap drop b uu dd Years Zero

gen Years = _n-1 if _n<=5
gen Zero =  0    if _n<=5
gen b=0
gen uu=0
gen dd=0
		
qui forv h = 0/4 {
xtreg lnrealgdp`h' l(1/1).dlnrealgdp l(0/1).crisis l(0/1).regulation l(0/1).crisis_regulation gov_con_gdp  mys credit_to_gdp trade_share if countrytype==. , fe cluster(country)
replace b = _b[crisis_regulation]                     if _n == `h'+1
replace uu = _b[crisis_regulation] + 1.645* _se[crisis_regulation]  if _n == `h'+1
replace dd = _b[crisis_regulation] - 1.645* _se[crisis_regulation]  if _n == `h'+1

eststo
}

nois esttab , se ar2 nocons keep(crisis_regulation)
twoway ///
		(rarea uu dd  Years,  ///
		fcolor(gs13) lcolor(gs13) lw(none) lpattern(solid) ) ///
		(line b Years, lcolor(black) ///
		lpattern(solid) lwidth(thick)) /// 
		(line Zero Years, lcolor(black)), legend(off) ///
		title("d", color(black) size(4)) ///
		ytitle("", size(4)) xtitle("Years after the crisis", size(4)) ///
		graphregion(color(white)) plotregion(color(white))
		
		gr rename fig_4d , replace
		
		graph combine fig_4c fig_4d,xsize(8)

****************Fig 4-Panel e*****************
eststo clear
cap drop b uu dd Years Zero

gen Years = _n-1 if _n<=5
gen Zero =  0    if _n<=5
gen b=0
gen uu=0
gen dd=0
		
qui forv h = 0/4 {
xtreg lnrealgdp`h' l(1/1).dlnrealgdp l(0/1).crisis l(0/1).regulation l(0/1).crisis_regulation gov_con_gdp trade_share mys credit_to_gdp fdi_inflow if countrytype==.  , fe cluster(country)
replace b = _b[crisis_regulation]                     if _n == `h'+1
replace uu = _b[crisis_regulation] + 1.645* _se[crisis_regulation]  if _n == `h'+1
replace dd = _b[crisis_regulation] - 1.645* _se[crisis_regulation]  if _n == `h'+1

eststo
}

nois esttab , se ar2 nocons keep(crisis_regulation)
twoway ///
		(rarea uu dd  Years,  ///
		fcolor(gs13) lcolor(gs13) lw(none) lpattern(solid) ) ///
		(line b Years, lcolor(black) ///
		lpattern(solid) lwidth(thick)) /// 
		(line Zero Years, lcolor(black)), legend(off) ///
		title("e", color(black) size(4)) ///
		ytitle("Coefficient", size(4)) xtitle("Years after the crisis", size(4)) ///
		graphregion(color(white)) plotregion(color(white))
		
		gr rename fig_4e , replace
		
*************Fig 4-Panel f******************
eststo clear
cap drop b uu dd Years Zero

gen Years = _n-1 if _n<=5
gen Zero =  0    if _n<=5
gen b=0
gen uu=0
gen dd=0
		
qui forv h = 0/4 {
xtreg lnrealgdp`h' l(1/1).dlnrealgdp l(0/1).crisis l(0/1).gcr l(0/1).crisis_gcr if countrytype==. , fe cluster(country)
replace b = _b[crisis_gcr]                     if _n == `h'+1
replace uu = _b[crisis_gcr] + 1.645* _se[crisis_gcr]  if _n == `h'+1
replace dd = _b[crisis_gcr] - 1.645* _se[crisis_gcr]  if _n == `h'+1

eststo
}

nois esttab , se ar2 nocons keep(crisis_gcr)
twoway ///
		(rarea uu dd  Years,  ///
		fcolor(gs13) lcolor(gs13) lw(none) lpattern(solid) ) ///
		(line b Years, lcolor(black) ///
		lpattern(solid) lwidth(thick)) /// 
		(line Zero Years, lcolor(black)), legend(off) ///
		title("f", color(black) size(4)) ///
		ytitle("", size(4)) xtitle("Years after the crisis", size(4)) ///
		graphregion(color(white)) plotregion(color(white))
		
		
		gr rename fig_4f , replace
		
		graph combine fig_4e fig_4f,xsize(8)


****************Fig 5-Panel a*****************8
eststo clear
cap drop b uu dd Years Zero

gen Years = _n-1 if _n<=5
gen Zero =  0    if _n<=5
gen b=0
gen uu=0
gen dd=0
		
qui forv h = 0/4 {
xtreg lnrealgdp`h' l(1/1).dlnrealgdp  l(0/1).crisis l(0/1).regulation l(0/1).crisis_regulation if countrytype==1 & euro==1 , fe cluster(country)
replace b = _b[crisis_regulation]                     if _n == `h'+1
replace uu = _b[crisis_regulation] + 1.645* _se[crisis_regulation]  if _n == `h'+1
replace dd = _b[crisis_regulation] - 1.645* _se[crisis_regulation]  if _n == `h'+1

eststo
}

nois esttab , se nocons keep(crisis_regulation)
twoway ///
		(rarea uu dd  Years,  ///
		fcolor(gs13) lcolor(gs13) lw(none) lpattern(solid) ) ///
		(line b Years, lcolor(black) ///
		lpattern(solid) lwidth(thick)) /// 
		(line Zero Years, lcolor(black)), legend(off) ///
		title("a. Euro zone", color(black) size(4)) ///
		ytitle("Coefficient", size(4)) xtitle("Years after the crisis", size(4)) ///
		graphregion(color(white)) plotregion(color(white))
		
		gr rename fig_5a , replace
		
***************Fig 5-Panel b*****************
eststo clear
cap drop b uu dd Years Zero

gen Years = _n-1 if _n<=5
gen Zero =  0    if _n<=5
gen b=0
gen uu=0
gen dd=0
		
qui forv h = 0/4 {
xtreg lnrealgdp`h' l(1/1).dlnrealgdp  l(0/1).crisis l(0/1).regulation l(0/1).crisis_regulation if countrytype==1 & euro==. , fe cluster(country)
replace b = _b[crisis_regulation]                     if _n == `h'+1
replace uu = _b[crisis_regulation] + 1.645* _se[crisis_regulation]  if _n == `h'+1
replace dd = _b[crisis_regulation] - 1.645* _se[crisis_regulation]  if _n == `h'+1

eststo
}

nois esttab , se nocons keep(crisis_regulation)
twoway ///
		(rarea uu dd  Years,  ///
		fcolor(gs13) lcolor(gs13) lw(none) lpattern(solid) ) ///
		(line b Years, lcolor(black) ///
		lpattern(solid) lwidth(thick)) /// 
		(line Zero Years, lcolor(black)), legend(off) ///
		title("b. Non-euro zone", color(black) size(4)) ///
		ytitle("", size(4)) xtitle("Years after the crisis", size(4)) ///
		graphregion(color(white)) plotregion(color(white))
		
		gr rename fig_5b , replace
		
		graph combine fig_5a fig_5b,xsize(8)
		
**************Fig 6-Panel a***************
eststo clear
cap drop b uu dd Years Zero

gen Years = _n-1 if _n<=5
gen Zero =  0    if _n<=5
gen b=0
gen uu=0
gen dd=0
		
qui forv h = 0/4 {
xtreg non_va_gdp`h' l(1/1).dnon_va_gdp  l(0/1).crisis l(0/1).regulation l(0/1).crisis_regulation if countrytype==. , fe cluster(country)
replace b = _b[crisis_regulation]                     if _n == `h'+1
replace uu = _b[crisis_regulation] + 1.645* _se[crisis_regulation]  if _n == `h'+1
replace dd = _b[crisis_regulation] - 1.645* _se[crisis_regulation]  if _n == `h'+1

eststo
}

nois esttab , se ar2 nocons keep(crisis_regulation)
twoway ///
		(rarea uu dd  Years,  ///
		fcolor(gs13) lcolor(gs13) lw(none) lpattern(solid) ) ///
		(line b Years, lcolor(black) ///
		lpattern(solid) lwidth(thick)) /// 
		(line Zero Years, lcolor(black)), legend(off) ///
		title("a.Non-tradable sector", color(black) size(4)) ///
		ytitle("Coefficient", size(4)) xtitle("Years after the crisis", size(4)) ///
		graphregion(color(white)) plotregion(color(white))
		
		gr rename fig_6a , replace

		
**************Fig 6-Panel b**************
eststo clear
cap drop b uu dd Years Zero

gen Years = _n-1 if _n<=5
gen Zero =  0    if _n<=5
gen b=0
gen uu=0
gen dd=0
		
qui forv h = 0/4 {
xtreg trade_va_gdp`h' l(1/1).dtrade_va_gdp  l(0/1).crisis l(0/1).regulation l(0/1).crisis_regulation if countrytype==. , fe cluster(country)
replace b = _b[crisis_regulation]                     if _n == `h'+1
replace uu = _b[crisis_regulation] + 1.645* _se[crisis_regulation]  if _n == `h'+1
replace dd = _b[crisis_regulation] - 1.645* _se[crisis_regulation]  if _n == `h'+1
eststo
}

nois esttab , se ar2 nocons keep(crisis_regulation)
twoway ///
		(rarea uu dd  Years,  ///
		fcolor(gs13) lcolor(gs13) lw(none) lpattern(solid) ) ///
		(line b Years, lcolor(black) ///
		lpattern(solid) lwidth(thick)) /// 
		(line Zero Years, lcolor(black)), legend(off) ///
		title("b.Tradable sector", color(black) size(4)) ///
		ytitle("", size(4)) xtitle("Years after the crisis", size(4)) ///
		graphregion(color(white)) plotregion(color(white))
		
		gr rename fig_6b , replace
		
        graph combine fig_6a fig_6b,xsize(8)
	
		
		
***************Fig 7-Panel a*************
gen df_gdp=d.f_gdp

eststo clear
cap drop b uu dd Years Zero

gen Years = _n-1 if _n<=5
gen Zero =  0    if _n<=5
gen b=0
gen uu=0
gen dd=0
		
qui forv h = 0/4 {
xtreg f_gdp`h' l(1/1).df_gdp  l(0/1).crisis l(0/1).regulation l(0/1).crisis_regulation if countrytype==., fe cluster(country)
replace b = _b[crisis_regulation]                     if _n == `h'+1
replace uu = _b[crisis_regulation] + 1.645* _se[crisis_regulation]  if _n == `h'+1
replace dd = _b[crisis_regulation] - 1.645* _se[crisis_regulation]  if _n == `h'+1
eststo
}

nois esttab , se ar2 nocons keep(crisis_regulation)
twoway ///
		(rarea uu dd  Years,  ///
		fcolor(gs13) lcolor(gs13) lw(none) lpattern(solid) ) ///
		(line b Years, lcolor(black) ///
		lpattern(solid) lwidth(thick)) /// 
		(line Zero Years, lcolor(black)), legend(off) ///
		title("a", color(black) size(4)) ///
		ytitle("Coefficient", size(4)) xtitle("Years after the crisis", size(4)) ///
		graphregion(color(white)) plotregion(color(white))
		
		gr rename fig_7a , replace
		
*****************Fig 7-Panel b*****************
gen dgh_gdp=d.gh_gdp

eststo clear
cap drop b uu dd Years Zero

gen Years = _n-1 if _n<=5
gen Zero =  0    if _n<=5
gen b=0
gen uu=0
gen dd=0
		
qui forv h = 0/4 {
xtreg gh_gdp`h' l(1/1).dgh_gdp  l(0/1).crisis l(0/1).regulation l(0/1).crisis_regulation if countrytype==. , fe cluster(country)
replace b = _b[crisis_regulation]                     if _n == `h'+1
replace uu = _b[crisis_regulation] + 1.645* _se[crisis_regulation]  if _n == `h'+1
replace dd = _b[crisis_regulation] - 1.645* _se[crisis_regulation]  if _n == `h'+1

eststo
}

nois esttab , se ar2 nocons keep(crisis_regulation)
twoway ///
		(rarea uu dd  Years,  ///
		fcolor(gs13) lcolor(gs13) lw(none) lpattern(solid) ) ///
		(line b Years, lcolor(black) ///
		lpattern(solid) lwidth(thick)) /// 
		(line Zero Years, lcolor(black)), legend(off) ///
		title("b", color(black) size(4)) ///
		ytitle("", size(4)) xtitle("Years after the crisis", size(4)) ///
		graphregion(color(white)) plotregion(color(white))
		
		gr rename fig_7b , replace
		
		graph combine fig_7a fig_7b,xsize(8)
		
*****************Fig 7-Panel c*****************
gen di_gdp=d.i_gdp

eststo clear
cap drop b uu dd Years Zero

gen Years = _n-1 if _n<=5
gen Zero =  0    if _n<=5
gen b=0
gen uu=0
gen dd=0
		
qui forv h = 0/4 {
xtreg i_gdp`h' l(1/1).di_gdp l(0/1).crisis l(0/1).regulation l(0/1).crisis_regulation if countrytype==. , fe cluster(country)
replace b = _b[crisis_regulation]                     if _n == `h'+1
replace uu = _b[crisis_regulation] + 1.645* _se[crisis_regulation]  if _n == `h'+1
replace dd = _b[crisis_regulation] - 1.645* _se[crisis_regulation]  if _n == `h'+1
eststo
}

nois esttab , se ar2 nocons keep(crisis_regulation)
twoway ///
		(rarea uu dd  Years,  ///
		fcolor(gs13) lcolor(gs13) lw(none) lpattern(solid) ) ///
		(line b Years, lcolor(black) ///
		lpattern(solid) lwidth(thick)) /// 
		(line Zero Years, lcolor(black)), legend(off) ///
		title("c", color(black) size(4)) ///
		ytitle("Coefficient", size(4)) xtitle("Years after the crisis", size(4)) ///
		graphregion(color(white)) plotregion(color(white))
		
		gr rename fig_7c , replace
		
*****************Fig 7-Panel d*****************
gen djp_gdp=d.jp_gdp

eststo clear
cap drop b uu dd Years Zero

gen Years = _n-1 if _n<=5
gen Zero =  0    if _n<=5
gen b=0
gen uu=0
gen dd=0
		
qui forv h = 0/4 {
xtreg jp_gdp`h' l(1/1).djp_gdp l(0/1).crisis l(0/1).regulation l(0/1).crisis_regulation if countrytype==., fe cluster(country)
replace b = _b[crisis_regulation]                     if _n == `h'+1
replace uu = _b[crisis_regulation] + 1.645* _se[crisis_regulation]  if _n == `h'+1
replace dd = _b[crisis_regulation] - 1.645* _se[crisis_regulation]  if _n == `h'+1

eststo
}

nois esttab , se ar2 nocons keep(crisis_regulation)
twoway ///
		(rarea uu dd  Years,  ///
		fcolor(gs13) lcolor(gs13) lw(none) lpattern(solid) ) ///
		(line b Years, lcolor(black) ///
		lpattern(solid) lwidth(thick)) /// 
		(line Zero Years, lcolor(black)), legend(off) ///
		title("d", color(black) size(4)) ///
		ytitle("", size(4)) xtitle("Years after the crisis", size(4)) ///
		graphregion(color(white)) plotregion(color(white))
		
		gr rename fig_7d , replace
		
		graph combine fig_7c fig_7d,xsize(8)
